# Supplementary material for: Serotonergic modulation of vigilance states in zebrafish and mice
Source: Nat Commun. 2024 Mar 22;15:2596. doi: 10.1038/s41467-024-47021-0 (PMC10959952; doi:10.1038/s41467-024-47021-0)
Supplement: Supplementary file 10 — Source Data [file 41467_2024_47021_MOESM10_ESM.xlsx]

## Sheet: Fig1C
Control	0.166667	17.6	32.31	26.21	32.76	23.5	32.27	22.53	38.02	32.14	29.55
	0.333333	16.77	36.67	36.06	20.6	19.62	38.57	33.88	29.38	27.58	24.9
	0.5	18.74	34.6	32.35	33.06	20.81	26.78	31.48	25.29	32.32	29.42
	0.666667	22.37	29.16	38.83	23.21	26.87	39.52	24.26	32.03	24.24	30.38
	0.833333	22.12	33.18	28.79	26.64	32.06	36.87	28.21	34.61	22.08	26.68
	1	20.92	36.26	38.05	37.38	35.77	32.38	23.8	32.9	31.85	40.84
	1.16667	26.53	50.06	29.37	29.97	48.69	25.19	28.9	29.96	29.04	42.99
	1.33333	23.63	33.83	43.21	45.95	30.98	22.08	26.68	24.11	29.08	17.68
	1.5	23.69	43.26	37.17	40.4	31.79	31.51	29.28	21.29	31.68	22.72
	1.66667	26.75	43.31	35.73	38.44	33.31	26.98	21.84	29.54	25.97	35.98
	1.83333	18.07	20.41	31.52	26.08	28.11	21.21	30.67	21.49	30.84	20.08
	2	19.5	36.28	28.62	26.56	20.56	37.26	40.35	26.15	22.79	23
	2.16667	22.86	26.64	29.14	38	18.36	31.96	21.43	27.45	17.59	25.93
	2.33333	20.36	42.63	35.37	25.74	15.75	25.01	29.8	17.64	15.57	22.42
	2.5	17.02	33.91	30.45	29.47	39.15	22.87	35.27	17.59	25.15	26.27
	2.66667	18.94	33.8	27.61	46.61	45.21	34.28	20.41	15.6	21.15	24.01
	2.83333	20.23	27.01	27.14	27.77	37.88	37.4	23.18	24.79	24.5	36.67
	3	24.57	40.64	25.53	28.11	28.75	23.35	25.19	29.44	23.15	28.62
	3.16667	22.56	24.27	39.15	34.38	37.02	34.59	33.7	24.61	23.61	41.74
	3.33333	24.55	24.24	38.97	32.84	23.96	33.37	27.97	23.52	18.65	26.54
	3.5	19.04	21.21	29.05	42.76	36.76	28.1	25.3	26.09	19.84	33.02
	3.66667	18.47	26.81	32.45	38.76	22.99	40.45	25.07	15.52	17.83	19.56
	3.83333	24.06	29.84	29.85	31.13	31.89	23.28	44.77	15.74	25.62	28.49
	4	22.98	23.84	31.05	33.76	23.88	27.76	43.85	26.56	22.51	24.35
	4.16667	40.51	32.12	35.06	34.09	25.77	30.46	26.24	40.18	22.85	26.51
	4.33333	29.95	26.19	22.77	28.29	23.63	16.4	28.59	35.19	26.04	20.93
	4.5	26.21	40.58	31.6	40.52	28.04	31.32	32.74	26.41	27.58	20.69
	4.66667	23.67	38.09	28.74	32.98	31.93	20.73	27	27.55	21.82	35.47
	4.83333	34.14	38.35	33.21	25.75	41.81	23.66	36.13	29.04	28.4	33.08
	5	28.85	39.99	34.03	24.39	46.6	22.02	32.06	27.1	30.16	21.98
	5.16667	23.49	40.79	36.34	25.83	19.42	30.38	33.83	35.14	24.86	19.96
	5.33333	25.22	44.85	33.61	43.1	30.78	33.63	38.1	35.15	28.65	29.79
	5.5	26.61	40.11	44.18	20.9	33.37	26.38	35.77	35.35	20.24	24.11
	5.66667	28.96	38.66	39.06	26.04	33.62	24.06	37.09	33.05	20.8	34.54
	5.83333	24.31	38.29	27.04	34.16	30.98	42.39	34.22	24.86	24.38	33.74
	6	22.31	32.21	34.31	48.06	30.2	32.87	30.92	23.53	26.74	36.4
	6.16667	24.81	33.3	21.69	35.39	27.52	30.37	39.41	30.57	30.95	24.49
	6.33333	26.2	33.6	20.56	38.17	26.3	31.55	40.28	29.35	28.37	23.91
	6.5	19.61	28.5	27.2	33.25	26.56	26.34	23.26	29.05	36.43	31.53
	6.66667	19.53	21.43	28.95	41.75	21.47	28.07	25.89	23.98	23.63	33.38
	6.83333	20.08	24.35	43.61	33.41	38.97	22.08	19.62	30.63	22.29	28.77
	7	25.23	30.26	26.7	21.23	40.87	48.27	24.92	20.06	24.94	25.81
	7.16667	22.09	39.86	39.67	21.8	26.4	43.17	27.53	27.83	22.78	22.53
	7.33333	28.31	20.01	35.97	39.21	31.65	20.47	29.08	30.65	20.56	32.78
	7.5	22.22	26.16	34.26	13.72	29.11	39.02	21.68	30.37	28.02	31.19
	7.66667	18.03	21	36.36	20.58	23.48	31.74	24.26	20.77	25.08	35.22
	7.83333	18.76	30.91	20.45	22.52	28.28	35.47	24.02	42.42	19.13	26.05
	8	16.97	33.4	34.53	44.63	35.33	26.61	42.18	26.7	27.92	35.05
	8.16667	16.7	30.71	43.59	40.78	28.53	40.68	27.78	28.9	21.13	26.84
	8.33333	17.66	34.05	35.42	20.28	19.11	41.34	27.07	30.06	21.42	30.7
	8.5	24.2	24.16	32.88	31.46	24.35	29.89	38.65	36.19	29.27	36.41
	8.66667	17.41	23.44	29.36	44.5	24.6	42.32	24.4	24.12	26.32	27.24
	8.83333	29.35	20.51	41.2	34.22	33.38	30.02	40.11	36.99	31.68	22.84
	9	25.35	34.31	46.97	26.07	24.6	47.26	43.89	30.16	38.38	25.41
	9.16667	23	29.19	29.38	26.86	30.06	31.7	25.87	31.81	30.66	23
	9.33333	26.87	20.68	31.5	39.23	34.67	35.45	28.7	38.44	33.25	26.39
	9.5	33.32	28.16	46.64	36.52	30.71	29.57	22.96	43.75	23.71	25.03
	9.66667	23.86	17.39	39.85	36.82	28.72	23.59	40.18	43.36	25.17	29.46
	9.83333	32.54	27.64	43.26	27.06	27.91	32.51	22.5	37.61	18.25	31.9
	10	25.19	38.66	35.68	41.75	25.27	35.14	30.88	32.33	25.1	28.68
	10.1667	12.98	33.43	37.39	31.39	26.51	28.49	38.11	27.58	18.59	31.17
	10.3333	12.11	28.14	36.99	32.27	29.48	26.96	42.69	36.15	19.14	32.83
	10.5	17.49	24.96	37.9	39.75	40.25	17.8	31.4	46.99	34.78	29.73
	10.6667	19.36	22.82	26.29	21.57	39.44	30.26	40.95	39.53	35.13	33.21
	10.8333	21.33	32.12	24.1	31.99	35.89	38.4	40.39	39.49	29.94	33.13
	11	23.89	29	27.25	29.91	27.29	34.64	37.6	47.32	34.54	28.73
	11.1667	17.21	33.47	23.73	33.5	25.73	38.47	34.59	48.53	25.73	37.64
	11.3333	19.22	33.01	26.86	27.78	25.22	34.3	37.55	35.32	32.1	34.43
	11.5	31.3	35.37	34.16	33.6	37.35	35.58	43.51	27.73	37	38.29
	11.6667	23.96	36.29	31.67	31	18.86	30.71	31.94	28.71	33.53	30.95
	11.8333	23.06	13.05	43.74	30.89	27.97	37.01	42.1	29.86	35.58	29.8
	12	20.9	33.38	35.24	27.97	33.35	42.11	37.83	44.04	22.88	31.33
	12.1667	24.91	31.37	38.48	19.09	14.21	31.03	38.37	31.35	25.79	24.74
	12.3333	20.18	44.97	37.73	28.83	26.66	45	43.35	28.67	29.19	29.34
	12.5	26.76	31.25	33.97	33.2	21.09	25.73	38.08	32.16	20.89	36.44
	12.6667	19.61	24.25	20.95	32.26	19.7	26.49	40.59	31.69	35.13	25.75
	12.8333	22.56	30.14	28.54	34.17	13.33	33.06	37.02	32.37	25.94	34.32
	13	18.69	29.19	41.81	27.78	23.05	29.45	41.85	26.42	24.81	29.78
	13.1667	17	29.65	44.79	32.51	26.04	33.19	45.17	34.14	26.91	27.38
	13.3333	21.92	27.98	33.67	40.01	22.2	24.38	46.32	22.59	32.19	35.09
	13.5	23.17	32.34	46.85	38.54	31.79	33.81	32.8	23.76	35.69	38.36
	13.6667	21.81	40.19	21.84	33.32	27.99	22.19	32.98	22.41	35.84	21.23
	13.8333	16.85	37.63	43.03	35.27	13.41	18.9	35.74	28.85	23.53	30.45
	14	14.15	28.93	33.97	35.83	17.42	27.54	38.14	37.85	26.68	26.34
	14.1667	19.15	45.52	25.02	36.14	17.37	21.96	42.94	28.25	35.03	26.16
	14.3333	14.1	38.32	42.75	27.99	23.79	37.45	42.9	30.82	31.3	28.51
	14.5	18.29	40.81	44.96	20	25.24	41.55	42.75	28.57	26.63	30.8
	14.6667	20.28	38.07	30.3	13.83	27.98	37.56	41.09	31.57	24.93	33.76
	14.8333	15.64	39.18	39.26	22.89	15.6	37.99	38.74	29.29	23.41	36.42
	15	15.9	32.1	35.26	32.83	20.34	39.29	36.73	22.58	28.12	33.48
	15.1667	14.29	42.73	40.79	24.13	28.25	41.6	27.12	29.72	22.05	33.73
	15.3333	18.22	30.18	43.12	26.98	37.76	35.61	24.87	35.33	20.69	26.37
	15.5	19.6	42.08	51.73	34.86	30.77	34.03	22.28	26.34	25.71	28.93
	15.6667	20	24.1	50.45	40.42	35.98	37.52	28.19	27.4	25.34	27.56
	15.8333	21.19	35.2	44.25	29.62	31.79	37.16	36.54	24.32	23.33	29.62
	16	21.41	33.18	44.4	41.24	35.95	40.43	30.87	23.61	25.59	30.91
	16.1667	24.74	33.38	41.73	36.65	32.63	41.36	22.83	29.31	28.63	38.78
	16.3333	24.24	35.87	33.8	31.83	40.9	37.61	25.56	29.09	35.14	35.59
	16.5	22.01	31.01	21.23	30.3	23.35	38.19	27.67	25.43	25.47	31.79
	16.6667	21.47	36.36	31.67	26.57	38.83	38.12	38.34	26.52	26.64	33.29
	16.8333	20.82	40.52	46.13	33.57	40.23	37.3	32.59	29.78	28.94	30.94
	17	17.5	38.26	42.9	40.1	34.29	26.66	48.13	34.8	21.2	31.57
	17.1667	20.94	37.27	20.11	37.36	33.28	18.03	36.87	42.42	21.69	29.3
	17.3333	13.46	41.94	36.98	31.6	35.23	23.13	38.13	27.46	22.83	37.88
	17.5	12.6	41.38	37.61	33.97	20.31	24.42	38.92	25.79	18.84	39.51
	17.6667	15.16	33.36	35.88	40.81	26.48	39.86	28.06	25.74	27.81	38.86
	17.8333	13.78	33.1	46.61	33.18	32.55	42.51	38.33	28.67	29	36.97
	18	18.52	35.47	31.03	34.65	32.92	35.27	29.16	23.95	25.29	28.47
	18.1667	15.73	35.78	29.58	31.14	15.32	38.48	29.57	26.38	19.8	26.45
	18.3333	20.05	34.33	40.32	30.39	17.39	35.83	35.44	33.61	31.09	26.19
	18.5	26.33	34.31	40.23	37.05	28.4	33.45	31.29	21.75	27.64	31.06
	18.6667	13.82	39.25	38.13	21.8	24.41	29.42	29.9	25.29	33.27	30.02
	18.8333	14.26	34.87	44.86	36.77	42.32	22.06	31.32	21.72	38.04	31.26
	19	17.74	35.09	29.97	35.61	27.67	24.39	23.89	28.95	38.34	29.93
	19.1667	13.74	38.14	39.56	34.15	35.82	29.86	24.87	43.79	30.04	24.7
	19.3333	14.07	37.98	24.78	37.77	43.24	28.89	30.69	29.86	25.71	33.36
	19.5	16.74	31.93	34.66	38.44	32.93	44.92	21.14	32.61	28.28	36.95
	19.6667	16.21	32.22	40.89	41.44	35.19	25.96	25.82	44.69	24.42	19.21
	19.8333	12.36	47.12	37.99	36.39	39.28	23.54	25.4	35.51	21.26	39.07
	20	14.56	40.63	46.35	39.91	41.5	25.78	23.58	30.13	28.84	35.52
	20.1667	18.58	42.98	34.75	41.22	23.82	18.47	26.4	38.05	38.47	39.25
	20.3333	12.93	33.18	35.53	40.64	15.08	37.55	25.93	24.64	33.1	27.94
	20.5	14.25	28.81	31.41	26.56	26.04	15.69	23.63	27.29	26.98	34.74
	20.6667	17.56	30.62	24.39	38.53	10.43	23.83	25.28	34.23	28.76	42.53
	20.8333	17.44	35.64	24.78	34.83	16.08	37.02	29.83	28.49	26.74	28.49
	21	18.85	33.71	27.05	35.97	21.01	28.48	26.09	33.56	25.41	32.49
	21.1667	18.31	33.21	22.35	28.77	21.08	22.78	26.6	27.17	23.52	34.38
	21.3333	16.82	30.65	34.52	25.61	30.2	25.99	28.46	30.01	26.33	42.71
	21.5	18.29	33.31	41.53	24.11	33.56	33.94	32.85	26.75	25.28	27.33
	21.6667	19.7	32.28	39.09	33.35	21.25	27.91	48.1	32.04	27.26	29.51
	21.8333	24.51	26.88	26.85	29.16	20.77	38.79	32.67	25.16	22.09	41.44
	22	19.45	32.59	26.37	27.26	27.01	16.67	27.27	44.88	29.41	38.7
	22.1667	17.98	37.56	34.33	39.92	17.01	23.7	45.97	25.02	34.85	40.46
	22.3333	20.63	43.59	43.35	32.82	20.86	29.92	29.23	30.23	32.36	34.32
	22.5	16.41	28.19	50.91	27.92	19.35	25.85	40.62	23.54	29.49	39.45
	22.6667	13.77	39.76	50.93	37.33	25.96	25.16	23.27	19.76	33.06	40.22
	22.8333	13.22	35.75	46.59	39.69	24.94	19.43	28.8	38.66	32.07	33.16
	23	11.94	38.64	43.64	41.54	19.23	19.24	27.11	26.25	25.9	30.93
	23.1667	20.28	39.94	27.98	38.5	20.68	35.42	29.16	34.6	26.15	43.62
	23.3333	16.99	27.44	35.59	32.22	25.18	28.61	30.15	20.54	22.11	32.83
	23.5	19.85	28.35	41.76	36.91	20.6	26.7	26.59	27.16	23.17	39.78
	23.6667	13.91	36.26	42.15	36.68	25.71	16.43	35.17	24.33	36.34	44.68
	23.8333	19.23	38.72	47.91	26.08	23.74	26.4	30	33.06	32.53	35.93
	24	17.05	29.98	30.13	42.72	36.52	24.06	33.8	35.68	36.73	39.45
	24.1667	20.93	33.28	24.01	37.58	21.72	31.82	31.54	28.78	28.43	35.43
	24.3333	20.53	35.63	32.44	25.33	47.37	33.62	35.77	18.85	39.06	43.8
	24.5	16.46	38.28	31.64	38.09	32.95	27.18	38.39	24.47	32.89	36.95
	24.6667	15.16	34.5	31.46	46.86	19.31	15.95	42.93	27.58	34.11	39.41
	24.8333	27.78	40.76	18.99	45.54	22.48	34.04	36.25	27.14	39.48	32.35
	25	16.45	32.32	45.94	37.88	23.12	20.75	37.02	20.79	23.69	32.6
	25.1667	27.1	38.92	20.23	43.6	24.04	19.87	31.93	36.42	25.63	34.57
	25.3333	27.75	40.57	33.11	34.31	25.07	23.43	47.91	43.17	33.32	21.54
	25.5	26.36	34.61	25.73	38.68	31.5	24.53	39.57	25.86	30.42	30.88
	25.6667	29.68	31.77	31.85	39.52	26.24	22.13	35.19	22	29.42	33.92
	25.8333	23.15	30.12	27.74	24.91	27.15	24.92	32.93	24.23	35.31	35.6
	26	29.52	28.49	20.39	38.28	29.53	30.32	32.78	25.61	38.74	26.75
	26.1667	27.59	25.08	20.32	31.16	18.47	22.08	45.65	20.82	40.91	37.51
	26.3333	34.37	33.19	25.47	35.89	22.16	31.08	41.35	23.13	36.84	32.31
	26.5	33.98	39.17	49.06	38.1	21.39	25.74	36.15	34.59	32.55	28.3
	26.6667	25.68	34.7	29.06	25.16	25.03	23.04	43.31	25.69	26.63	32.13
	26.8333	33.07	36.49	32.77	35.6	23.72	27.24	36.39	17.47	25.72	30.29
	27	18.48	36.04	30.87	22.46	43.31	25.74	39.6	30.65	26.79	40.44
	27.1667	25.96	39.59	37.89	42.07	30.97	31.48	41.49	25.2	31.17	33.01
	27.3333	22.67	31.62	33.22	35.01	25.47	36	47.6	27.13	33.2	29.05
	27.5	29.71	29.09	40.76	27.46	27.88	37.12	30.2	39.09	27.77	37.22
	27.6667	36.11	33.68	28.78	37.5	15.01	34.68	29.99	22.89	38.69	33.27
	27.8333	32.89	37.76	37.84	26.13	23.7	28.05	43.29	24.89	34.67	30.93
	28	36.85	36.23	38.38	26.11	21.41	43.39	36.04	25.3	33.82	27.28
	28.1667	33.5	25.5	36.19	33.98	19.81	30.47	28.67	30.42	29.92	22.89
	28.3333	44.43	33.48	42.76	27.93	31.09	37.9	26.93	37.89	34.28	28.12
	28.5	36.76	25.11	31.64	32.11	44.14	26.21	21.99	27.03	27.12	34.94
	28.6667	28.81	49.79	25.38	35.16	19.13	32.67	42.68	24.43	29.47	34.02
	28.8333	22.17	34.06	21.55	35.81	19.59	24.97	44.16	30.78	23.15	31.85
	29	25.53	34.88	26.37	46.13	24.69	33.78	44.46	30.98	26.49	27.57
	29.1667	29.01	31.84	37.93	30.75	22.02	29.65	39.11	42.9	26.86	43.38
	29.3333	27.07	28.21	36.89	27.94	21.24	25.18	34.59	25.7	31.92	21.59
	29.5	19.51	34.9	38.22	20.1	15.25	23.39	38.38	22.32	32.88	31.66
	29.6667	25.45	34.54	40.63	38.1	34.47	23.74	21.94	32.24	31.73	23.01
	29.8333	26.14	31.95	38.74	29.67	43.25	22.78	29.61	27.39	27.28	32.2
	30	24.76	22.81	36.88	23.21	22	28.87	33.02	28.58	30.35	27.06
water	0.166667	25.97	28.93	25.6	39.24	41.72	33.36	48.86	28.09	36.75	27.05
	0.333333	30.83	37.46	31.64	43.22	37.83	35.34	36.19	30.44	27.26	22.91
	0.5	30.39	32.26	21.38	38.79	32.97	29.82	31.48	31.37	31.38	24.38
	0.666667	31.5	33.44	18.86	34.14	43.28	31.29	28.64	24.02	29.17	28.24
	0.833333	26.08	34.92	31.46	33.5	33.23	29.35	31.64	32.66	22.56	36.42
	1	30.23	28	15.5	33.5	21.19	32.09	38.75	27.06	35.75	27.99
	1.16667	31.73	37.04	28.7	24.53	26.91	28.9	48.11	24	27.35	30.28
	1.33333	29.96	34.47	25.37	29.52	40.19	25.41	28.77	36.96	25.22	35.97
	1.5	34.16	25.16	29.27	27.3	40.01	27.79	25.96	45.52	26.87	33.59
	1.66667	31.85	31.45	29.94	34.17	23.61	34.56	34.73	29.13	34	41.08
	1.83333	27.14	18.2	21.79	44.13	25.03	36.32	33.46	43.3	26.13	24.32
	2	22.36	27.07	28.15	37.76	28.95	30.54	43.7	23.85	32.15	27.8
	2.16667	13.42	34.43	23.21	36.44	36.44	32.95	37.2	45.62	26.69	43.38
	2.33333	17.98	30.24	34.43	33.41	40.41	29.29	31.53	28.05	34.45	26.16
	2.5	26.83	41.75	27.81	38	40.86	27.64	30.17	44.42	32.9	31.01
	2.66667	17.82	29.75	29.78	34.26	26.31	30.83	35.83	31.45	23.39	38.91
	2.83333	25.49	26.43	32.47	32.4	22.69	29.07	35.43	38.38	28.57	42.21
	3	32.68	35.19	36.58	38.25	38.29	28.03	29.4	37.3	27.72	36.63
	3.16667	26.99	40.8	34.77	38.57	24.34	33.91	30.94	31.18	23.18	34.69
	3.33333	23.97	29.07	34.69	40.67	24.39	30.01	31.86	30.91	29.76	36.34
	3.5	21.85	29.25	35.62	39.36	39.41	30.71	35.83	23.82	30.54	31.82
	3.66667	30.35	30.16	35.16	25.14	24.27	27.79	21.32	29.02	27.49	38.91
	3.83333	32.35	25.79	33.78	30.75	20.99	26.74	22.42	39.24	29.39	29.19
	4	20.47	30.58	46.14	25.3	21.79	26.54	31.77	36.94	30.14	34.01
	4.16667	25.95	30.62	32.06	32.1	22.18	39.41	28.71	36.85	28.22	28.83
	4.33333	39.61	29.5	19.52	39.32	28.2	32.29	33.57	29.69	32.1	29.23
	4.5	41.74	29.6	27.38	26.78	24.06	26.91	48.52	32.9	34	28.35
	4.66667	31.6	29.79	25.29	25.7	38.54	28.08	21.5	26.25	27.19	32.63
	4.83333	20.16	38.22	20.68	31.69	19.37	28.87	18.68	37.38	34.53	21.37
	5	24.8	31.44	25.02	43.67	24.68	29.74	19.55	31.03	34.98	21.79
	5.16667	44.93	33.84	26.5	41.59	68.22	49.2	42.78	46.32	40.02	41.95
	5.33333	51.39	43.49	44.89	32.76	58.12	35.15	33.51	54.23	29.61	48.25
	5.5	31.32	28.78	24.09	33.92	59.21	33.69	28.72	33.37	25.46	38.41
	5.66667	32.51	38.43	29.1	33.16	29.15	26.23	39.61	36.94	36.08	39.73
	5.83333	25.83	25.27	28.72	37.89	37.69	27.62	28.09	37.74	36.53	38.26
	6	33.65	29.76	16.76	33.28	23.39	31.44	25.52	37.52	38.35	36.7
	6.16667	35.84	30.89	29.93	25.8	30.62	30.57	34.02	41.42	24.54	41.12
	6.33333	19.75	28.34	28.48	37.37	34.45	27.79	24.41	32.77	20.21	28.86
	6.5	30.4	21.16	26.14	29.75	35.73	25.4	18.5	25.05	22.58	34.31
	6.66667	24.43	28.54	22.69	31.71	33.17	32.32	38.48	32.22	30.01	32.65
	6.83333	26.27	27.56	29.32	27.34	21.23	25.46	37.27	30.61	43.89	29.51
	7	34.09	32.47	25.13	22.51	28.51	28.73	42.64	46.66	37.85	36.62
	7.16667	34.5	37.44	37.72	26.15	31.36	36.64	41.97	29.46	22.36	32.78
	7.33333	24.77	25.91	28.12	30.79	27.65	31.31	42.27	44.13	15.71	35.52
	7.5	31.6	35.02	17.85	44.39	49.85	29.47	34.5	35.2	31.73	33.94
	7.66667	27.61	33	29.93	40.08	34.01	37.02	39.82	30.57	29.69	34.57
	7.83333	28.59	29.38	27.75	38.46	34.44	27.17	40.43	24.71	20.55	35.31
	8	21.94	39.07	30.57	30.98	23.75	30.35	30.66	29.47	28.94	19.75
	8.16667	22.9	29.65	40.98	52.14	26.03	22.78	27.24	24.82	36.28	19.44
	8.33333	21.71	34.96	36.42	31.29	41.57	18.3	41.54	23.47	40.56	29.41
	8.5	18.84	26.87	28.91	22.31	36.7	37.52	35.72	15.24	22.37	41.91
	8.66667	35.06	29.81	27.29	24.73	32.59	25.53	38.01	22.83	35.17	34.13
	8.83333	19.41	30.35	32.5	30.63	39.76	30.93	30.01	33.08	35.9	38.56
	9	14.72	31.44	21.6	25.12	17.14	24.72	42.99	32.19	30.96	34.92
	9.16667	32.13	34.16	29.69	43.35	40.84	29.13	20.07	21.36	41.55	30.29
	9.33333	27.59	28.58	22.1	41.79	31.31	29.51	24.29	22.17	16.05	29.51
	9.5	34.62	25.49	25.46	33.02	29.99	30.79	37.91	27.56	27.17	40.56
	9.66667	27.64	23.05	30.45	33.12	48.66	28.43	39.18	26.13	30.6	26.64
	9.83333	27.55	29.11	19.4	47.29	16.23	23.15	43.01	23.37	32.82	20.94
	10	27.27	27.77	18.47	33.91	26.08	28.84	34.41	37.79	20.28	42.81
	10.1667	29.86	34.43	37.57	51.13	34.1	29.64	39.07	36.74	27.48	19.75
	10.3333	35.5	27.17	36.92	27.76	37.87	29.48	20.01	19.57	27.67	36.71
	10.5	25.47	27.3	30.35	39.75	33.04	25.41	29.25	20.26	21.53	24.25
	10.6667	21.12	19.13	43.45	52.92	44.3	31.96	30.26	32.08	30.07	32.86
	10.8333	27.47	19.61	25.77	35.19	32.08	25.17	26.11	24.03	32.9	32.62
	11	30.73	36.54	46.84	41.41	39.13	29.79	32.2	37.44	39.13	22.53
	11.1667	35.48	14.47	39.99	47	41.37	26.17	49.68	38.35	32.97	44.27
	11.3333	28.55	30.41	29.87	40.81	19.83	24.09	44.21	39.26	28.98	42.7
	11.5	27.97	29.73	39.93	26.83	32.45	30.22	45.26	47.4	19.48	20.69
	11.6667	14.88	23.58	18.93	54.42	23.82	39.6	45.88	34.97	40.15	35.96
	11.8333	21.88	27.28	45.42	36.62	30.98	34.4	41.8	37.22	29.55	31.89
	12	23.55	25.09	34.97	38.05	47	30.25	38.62	42.53	24.66	33.54
	12.1667	21.53	16.75	28.79	33.85	29.11	30.29	15.38	44.69	23.25	35.54
	12.3333	30.45	26.26	29.87	35.61	31.58	27.72	29.46	24.55	27.82	42.13
	12.5	17.92	18.49	42.95	30.93	26.46	31.3	26.77	28.65	29.83	47.57
	12.6667	18.13	31.23	25.1	25.96	40.72	27.71	38.39	38.22	30.21	42.55
	12.8333	21.08	27.2	44.18	55.46	37.82	28.6	42.28	24.06	30.14	36.81
	13	30.98	30.9	22.2	28.46	18.09	23.77	30.75	22.05	19.76	32.48
	13.1667	28.9	32.89	35.7	42.84	39.92	29.49	32.96	25.31	39.36	36.24
	13.3333	23.8	18.17	30.3	35.4	33.32	33.55	45.47	28.15	21.42	47.94
	13.5	29.69	26.47	41.07	54.07	21.26	26.68	39.32	36.01	26.71	27.03
	13.6667	24.98	23.8	15.04	35.53	24.12	31.05	51.37	43.85	39.07	25.21
	13.8333	31.67	18.58	34.72	28.56	34.31	37.36	43.54	36.67	20.51	40.05
	14	20.88	14.55	29.47	23.45	43.02	29.25	53.06	32.4	20.63	41.69
	14.1667	19.73	21.03	26.2	30.58	25.4	42.27	26.07	28.33	27.27	33.76
	14.3333	15.92	25.65	25.61	22.21	21.17	31.47	20.48	42.97	19.06	32.43
	14.5	18.85	35.15	13.68	30.55	32.62	22.11	41.63	42	24.5	43.62
	14.6667	20.31	27.41	16.05	44.79	23.47	32.34	42.2	35.78	33.5	35.94
	14.8333	19.1	23.19	12.35	42.56	25.05	30.75	22.15	41.16	32.29	35.31
	15	36.73	21.97	24.86	30.61	36.09	31.29	24.44	44.85	19.72	47.35
	15.1667	22.11	30.6	28.02	29.59	26	29.19	26.86	33.77	32.87	34.42
	15.3333	16.04	37.64	36.83	20.11	29.56	26.47	30.06	30.81	20.25	38.83
	15.5	19.59	28.48	21.56	30.75	38.83	27.01	28.07	37.69	29.78	43.8
	15.6667	23.99	30.93	32.87	34.53	25.68	24.84	29.67	40.98	25.39	34.32
	15.8333	24.48	29.38	21.78	39.98	29.78	29.59	28.89	36.95	37.31	46.55
	16	20.51	25.73	14.33	26.9	35.09	33.4	24.17	34.88	19.81	33.54
	16.1667	23.18	19.5	18.64	30.68	41.13	33.47	29.02	36.42	18.46	32.47
	16.3333	20.16	16.46	33.34	47.53	42.4	32.64	27.34	39.58	25.65	37.37
	16.5	29.83	37.8	41.12	42.42	27.48	28.88	26.37	35.48	17.87	20.52
	16.6667	15.32	20.71	39.52	55.05	27.01	30.35	35.87	33.84	29.3	26.62
	16.8333	21.1	19.32	37.61	32.13	21.9	30.42	33.3	37.92	23.84	27.61
	17	18.57	15.21	17.21	38.96	29.67	28.05	28.11	39.66	24.45	36.5
	17.1667	18.68	25.74	16.57	30.74	30.78	26.28	32.47	44.12	28.75	37.73
	17.3333	25.12	30.05	19.88	27.03	31.17	26.92	17.09	41.57	28.66	27.79
	17.5	31.29	34.66	23.67	25.09	25.2	22.1	21.12	35.43	32.3	25.87
	17.6667	28.25	22.4	28.13	37.38	24.97	29.06	21.42	34.42	28	40.35
	17.8333	20.44	26.48	39.3	44.99	24.76	23.1	28.85	38.27	25.08	34.76
	18	19.21	34.81	39.16	30.41	33.27	31.84	30.4	36.98	26.84	52.32
	18.1667	23.66	17.67	41.91	39.57	23.73	25.32	14.62	34.35	24.79	51.69
	18.3333	13.92	23.75	33.85	39.43	26.78	32.59	18.28	36.76	26.9	31.12
	18.5	19.94	35.12	42.81	32.37	32.6	25.48	20.37	42.74	28.18	32.31
	18.6667	22.47	19.58	37.11	24.26	36.71	27.02	40.47	40.78	23.38	35.64
	18.8333	21.47	22.37	31.27	36.1	36.86	46.22	39.15	41.94	16.86	47.04
	19	36.95	21.54	32.57	27.7	34.88	28.99	21.01	23.11	28.83	41.01
	19.1667	20.27	28.61	34.86	38.73	28.91	32.25	19.41	23.52	25.47	29.25
	19.3333	38.32	26.07	43.94	32.98	25.01	33.77	31.44	21.36	24.59	30.15
	19.5	33.45	25.08	48.25	27.62	42.21	24.25	12.21	22.74	33.17	45.43
	19.6667	31.58	21.44	46.4	23.53	32.29	29.84	20.36	33.5	18.87	29.84
	19.8333	38.22	21.69	40.41	52.32	32.5	25.06	23.41	25.2	33.05	26.79
	20	43.22	17.34	49.63	36.1	30.13	24.02	26.55	26.21	32.01	31.72
	20.1667	18.2	32.14	42.82	34.37	26.83	29.15	36.35	24.17	21.1	37.61
	20.3333	28.34	21.53	37.33	23.3	33.73	25.8	26.88	36.44	24.04	36.59
	20.5	23.47	23.38	42.2	33.7	37.82	27.51	31.25	33.61	26.72	31.92
	20.6667	30.6	24.45	39.05	24.57	28.68	26.29	30.49	30.47	28.96	38.49
	20.8333	31.93	30.25	33.23	23.84	28.74	26.72	29.58	36.09	17.99	38.71
	21	23.63	27.77	46.48	39.64	29.52	34.29	18.58	34.77	26.58	44.16
	21.1667	20.93	25.01	44.82	25.96	24.49	35.27	18.91	33.78	22.45	43.92
	21.3333	29.84	32.17	19.29	18.83	25.62	29.59	38.58	38.67	24.05	46.68
	21.5	35.81	27.69	41.59	19.85	22.9	23.73	25.67	22.77	23.19	36.78
	21.6667	43.17	24.49	26.01	24.38	38.95	24.59	22.18	31.15	27.61	38.39
	21.8333	18.29	24.98	42.75	24.84	39.9	26.81	34.9	28.67	28.33	26.16
	22	30.14	29.08	36.39	23.05	39.45	19.87	43.83	30.6	35.03	39.63
	22.1667	22.88	24.1	27.89	23.77	23.07	23.2	40.08	31.65	34.09	48.19
	22.3333	22.33	22.59	36.98	21.8	29.13	24.44	30.22	28.61	26.19	31.51
	22.5	23.54	37.01	37.79	40.64	29.48	27.85	37.29	33.9	35.68	24.84
	22.6667	12.88	30.7	41.4	27.31	32.78	37.21	25.84	32.94	33.29	43.63
	22.8333	28.57	27.53	25.76	44.77	35.1	24.57	31.22	33.54	21.79	35.97
	23	26.97	31.45	34.7	49.75	37.08	24.82	25.32	15.74	20.27	40.98
	23.1667	24.48	30.38	24.05	48.64	14.69	28.72	18.89	13.44	28.59	27.14
	23.3333	28.47	23.32	30.93	24.89	35.87	24.75	30.08	16.13	28.43	40.94
	23.5	34.32	29.49	35.64	23.49	24.95	28.09	21.67	34.67	33.37	31.92
	23.6667	19.23	22.5	27.07	33.11	37.01	38.95	12.44	30.43	31.24	34.12
	23.8333	15.26	24.38	36.26	31.86	35.62	28.76	18.02	30.26	27.64	46.07
	24	27.48	29.84	31.15	35.28	37.13	26.44	16.62	30.74	37.34	43.11
	24.1667	30.88	27.56	28.19	32.55	44.19	23.37	22.81	26.89	24.31	36.55
	24.3333	15.06	23.98	42.59	38.19	42.74	29.62	23.75	18.67	27.02	36.48
	24.5	14.07	21.26	46.81	35.97	27.44	31.1	24.54	20.49	27.11	36.15
	24.6667	21.92	33.01	23.53	35.25	20.44	26.14	24.88	21.62	27.42	50.96
	24.8333	20.94	37.07	17.55	32.76	39.48	30.2	26.14	20.64	31.23	44.95
	25	14.41	38.68	25.46	33.27	44.41	29.4	30.89	27.88	27.68	43.23
	25.1667	31.22	43.83	44.39	30.42	23.99	24.65	16.84	21.03	25.26	31.75
	25.3333	33.65	40.99	41.55	32.9	31.12	24.52	17.01	37.76	27.77	42.79
	25.5	25.39	30.38	41.26	36.5	29.97	24.15	18.9	44.8	33.87	28.88
	25.6667	16.39	30.62	41.44	29.93	36.28	24.42	23.27	27.01	26.98	37.75
	25.8333	25.19	41.92	20.76	40.3	39.19	27.29	17.68	20.17	28.36	54.41
	26	24.75	33.12	44.49	36.56	46.33	32.35	34.22	26.53	29.62	42.21
	26.1667	36.56	18.75	35.81	38.62	22.62	25.72	18.79	32.61	31.21	28.1
	26.3333	19.87	25.21	47.43	32.16	26.84	26.73	31.53	18.31	27.37	40.69
	26.5	23.78	29.15	29.09	44.07	24.45	26.35	36.98	26.29	25.38	34.99
	26.6667	28.14	32.3	24.94	54.08	29.71	23.82	29.05	21.21	29.78	35.52
	26.8333	49.23	28.72	42.74	51.42	22.45	31.1	35.51	21.82	28.01	33.94
	27	43.36	27.6	28.76	36.2	23.89	23.54	27.05	35.17	30.78	34.57
	27.1667	28.39	30.23	30.18	35.89	30.22	37.47	34.77	25.33	30.43	35.31
	27.3333	21.49	34.35	28.85	38.58	37.88	25.95	33.71	22.22	20.85	29.75
	27.5	35.77	29.24	37.5	44.86	20.39	36.86	32.27	20.28	36	41.21
	27.6667	38.58	28.95	23.24	34.91	20.09	30.43	22.33	20.42	34.86	45.02
	27.8333	45.23	33.22	27.67	25.43	18.89	26.31	22.12	32.38	36.75	45.21
	28	30.21	24.44	33.65	20.32	22.64	35.89	21.4	35.29	25.63	37.14
	28.1667	38.16	20.75	44.41	29.44	29.59	24.38	26.29	28.81	27.49	22.26
	28.3333	36.61	29.37	31.22	20.14	32.54	18.03	31.57	36.94	35.2	26.45
	28.5	34.26	39.22	39.09	25.03	24.12	29.09	30.7	41.36	22.63	31.26
	28.6667	28.89	37.63	44.15	43.47	17.77	18.77	48.08	36.41	24.97	17.68
	28.8333	26.27	28.38	38.09	44.57	23.29	25.47	26.68	33.79	22.77	23.89
	29	34.67	26.1	28.54	41.12	25.71	23.99	39.4	19.32	38.61	48.72
	29.1667	24.03	26.51	28.92	29.15	21.94	23.99	52.53	21.09	30.68	37.05
	29.3333	26.07	43.89	37.71	37.56	28.21	22.88	29.12	21.53	29.42	33.11
	29.5	34.6	34.76	32.88	39.99	24.03	28.38	28.01	29.99	30.69	46.09
	29.6667	27.75	21.72	37.72	47.62	40.96	26.2	26.72	32.06	32.91	50.79
	29.8333	35.04	23.03	35.81	47.16	29.16	22.99	49.72	38.82	36.2	30.7
	30	22.47	27.77	29.5	51.49	25.32	24.35	40.8	27.64	35.86	32.12
	1810
CAS	0.166667	24.33	25.99	34.51	24.95	44.17	29.26	30.23	29.52	32.6	23.01
	0.333333	30.83	28.84	28.18	41.59	34.31	25.23	35.54	26.88	20.99	25.35
	0.5	27.04	30.15	30.68	43.9	32.27	31.62	42.58	27.63	24.38	24.6
	0.666667	21.96	31.11	36.83	28.96	27.23	20.77	41.96	20.18	21.39	21.99
	0.833333	23.08	26.97	31.9	35.86	51.25	34.74	25.66	29.06	11.45	34.4
	1	20.48	32.91	26.82	36.61	33.41	20.14	29.68	20.71	20.25	21.64
	1.16667	34.39	31.8	27.82	31.46	33.14	37.83	27.31	32.69	29.77	32.58
	1.33333	27.37	33.37	24.92	35.38	23.1	29.55	34.43	23.25	38.1	41.2
	1.5	38.24	31.44	26.85	33.83	27.73	38.48	38.68	32.76	36.2	38.44
	1.66667	24.65	29.91	28.92	38.71	32.42	36.83	20.45	26.69	26	27.96
	1.83333	25.93	29.43	30.54	34.2	24.09	44.64	39.03	30.31	28.47	29.8
	2	28.96	38.94	28.18	28.19	27.06	36.8	25.67	40.28	31.3	31.67
	2.16667	22.16	30.82	25.69	32.72	26.79	37.63	34.28	38.14	42.45	40.22
	2.33333	26.24	30.77	24.16	48.42	33.39	37.31	47.22	26.22	27.54	29.86
	2.5	30.53	25.05	30.01	44.49	39.84	36	31.08	26.48	21.78	23.59
	2.66667	26.13	29.33	22.59	31.16	53.98	42.9	26.59	28.32	30.31	30.13
	2.83333	31.92	33.22	22.02	40.87	32.18	33.96	39.02	38.84	31.52	31.92
	3	28.46	29.18	22.14	38.37	43.8	22.93	28.95	30.19	26.78	29.04
	3.16667	19.69	27.6	26.39	25.19	41.43	39.7	21.63	39.55	33.45	36.27
	3.33333	20.7	26.59	27.67	48.65	28.65	37.23	39.86	22.57	24.48	28.86
	3.5	23.87	30.3	23.89	56.88	40.33	37.97	39.2	26.58	38.9	28.54
	3.66667	28.07	26.19	32.05	41.93	24.44	35.23	20.27	42.81	37.74	21.15
	3.83333	23.16	34.47	29.36	50.14	33.03	39	28.08	21.33	29.28	23.85
	4	32.36	28.01	29.91	25.1	39.83	42.85	25.58	36.56	27.41	29.74
	4.16667	34.51	28.8	24.92	24.39	27.69	36.29	26.87	23.43	49.3	33.39
	4.33333	32.36	29.27	29.41	37.82	46.79	43.46	30.36	24.7	43.86	27.57
	4.5	26.45	41.29	38.71	49.15	44.45	27.73	38.69	22.24	27.59	29.9
	4.66667	20.05	35.78	34.27	49.34	41.45	38.64	39.88	35.21	35.26	38.24
	4.83333	19.33	28.68	31.98	33.9	44.99	35.32	21.07	33.88	35.18	37.7
	5	20.49	30.01	40.42	24.43	47.35	39.24	35.71	34.74	29.32	31.71
	5.16667	18.84	81.86	82.73	82.37	88.76	83.17	84.34	93.06	88.77	125.67
	5.33333	85.12	88.38	85.77	85.76	82.11	84.74	77.72	53.49	87.04	128.35
	5.5	60.13	12.82	0.24	0.24	45.82	0.27	0.07	0	0.12	0.97
	5.66667	0.21	0	0	0.08	0.81	0	0	0	0.97	0.45
	5.83333	0	0	0.22	0.08	0.32	0	0.07	0	0.13	0.14
	6	0.07	0	0.14	0	0.19	0.07	0	0	0.06	0.07
	6.16667	0	0.07	0.08	0.16	0.2	0.14	0	0	0.07	0.07
	6.33333	0.07	0	0.07	0.15	0.2	0.77	0.07	0.07	0	0
	6.5	0	0	0	0.1	0.19	0.13	0.2	0.07	0.07	0.07
	6.66667	0	0	0.07	0.08	0.19	0.07	0.21	0	0.06	0.07
	6.83333	0.07	0	0.23	0.08	0.26	0.07	4.26	0	0	0
	7	0.51	0	0.42	0	0.2	0.07	0.07	0	0.06	0.07
	7.16667	6.12	0	0.21	0	0.06	0.07	0.2	0	0	0
	7.33333	2.33	0	0.22	0.07	0.13	0.07	0.21	0	0	0
	7.5	4.39	0	0.23	0	0.06	0	0	0	0.06	0.07
	7.66667	3.42	0	0.21	0.08	0.07	0.07	0	0	0	0
	7.83333	1.09	0.15	0.07	0	0.07	0	0.14	0	0	0
	8	2.17	4.08	0.21	0	0	0.07	0	0	0	0
	8.16667	3.01	0.51	0.23	0	0	0.07	0	0	0.06	0.07
	8.33333	3.4	0	0.14	0	0	0	0.07	0	0	0
	8.5	3.69	0	0.08	0	0	0	0	0	0	0
	8.66667	1.08	0	0.23	0	0	0	0.07	0	0	0
	8.83333	0	0	0.3	0	0.07	0.07	0	0	0.26	0.28
	9	0	0.28	0.07	0	0	0	0.07	0	5.22	5.66
	9.16667	0.15	0.15	0.07	0	0	0	0.07	0	14.03	1.67
	9.33333	0	0.07	0.14	0	0	0.07	0.42	0	12.31	10.72
	9.5	0	0.15	0	0.08	0	0.07	13.54	0	31.16	14.54
	9.66667	1.01	0	0	0	0	0	18.52	0	16.75	12.96
	9.83333	0	0.36	0	0	0	0	14.21	0	10.71	12.17
	10	1.32	0.38	0.07	0	0.06	0	23.2	0	17.82	0.53
	10.1667	0	7.06	0.07	0	0	0	16.73	0	13.5	9.21
	10.3333	0	0.15	0	0	0	0	11.5	0	35.74	8.17
	10.5	0.81	0.24	0.07	0.08	0	0	15.36	0	0.2	0.22
	10.6667	1.33	0.23	0	0.08	0	0	14.33	0	0	0
	10.8333	0	0.07	0	0	0.06	0	17.44	0	0	0
	11	0	0.24	0	0	0	0.07	17.35	0	0	0
	11.1667	0.83	0	0.07	0	0	0	20.87	0	0	0
	11.3333	1.89	0	0.14	0.07	0	0	11.84	0.67	0	0
	11.5	0.86	0	0	0	0	0	16.7	0.6	0.06	0.07
	11.6667	5.71	0	0	0	0.07	0	3.7	1.16	0	0
	11.8333	5.32	0	0	0.07	0	0	12.37	0	0	0
	12	6.69	0	0.07	0	0	0	11.84	0	0	0
	12.1667	16.78	0	0	0	13.19	0	16.7	0	0	0
	12.3333	22.07	0	0	0	35.65	0.07	3.7	0.07	0	0
	12.5	22.57	0	0	0	22.69	0	12.37	0	0	0
	12.6667	14.56	0	0	0	28.21	0.74	19.76	0	0	0
	12.8333	14.79	6.69	0.07	0	25.92	0	18.73	0	0	0
	13	22.97	6	0.08	0.07	30.5	0	0	0	0	0
	13.1667	11.78	11.65	0.24	0	32.25	0.78	0	0.23	0.06	0.07
	13.3333	17.73	0	0	0	27.47	0.79	0	0.99	0	0
	13.5	31.16	0	0.07	0	31.16	0	0	1.26	0	0
	13.6667	24.63	0	12.84	0	32.78	0.07	0.65	15.54	0	0
	13.8333	32.23	0.66	15.18	0.07	40.49	0.6	0	24.78	0	0
	14	10.39	0	16.08	0	1.46	0.97	0.64	34.41	0	0
	14.1667	25.69	0	17.35	0	0	0.07	0	14.63	0	0
	14.3333	15.3	0	24.79	0	0	0	0.7	23.23	0	0
	14.5	17.18	0	36.84	0	0.06	0.08	0	20.22	0.36	0.39
	14.6667	10.16	0	27.07	0	0.7	0	2.58	20.2	0.06	0.07
	14.8333	35.01	0.65	19.82	0.14	0.14	0.07	2.01	26.54	0	0
	15	31.83	0	11.17	0.15	0.87	0.13	0.64	25.98	0	0
	15.1667	33.48	0.64	22.96	16.04	0	1.31	0	19.13	0	0
	15.3333	33.75	0	30.82	12.38	2.45	1.51	6.67	17.99	3.02	3.28
	15.5	30.24	0.7	28.14	0.14	0.15	4.34	23.18	15.26	0.2	0.21
	15.6667	50	0	16.68	0.07	0	0.22	45.6	25.2	0	0
	15.8333	32.27	14.16	43.3	10.48	0.28	5.87	32.36	32.32	0.07	0.07
	16	11.63	16.38	27.88	5.02	0	6.04	31.45	24.36	0	0
	16.1667	28.81	24.37	15.85	0	0.16	13.53	24.54	26.53	0	0
	16.3333	30.06	32.01	12.85	0	0.27	24.28	17.89	24.07	0	0
	16.5	31.15	23.02	10.81	0	0.61	18.24	17.66	13.05	0	0
	16.6667	27.88	30.92	20.91	0	0.06	22.68	29.33	32.28	0.28	0.31
	16.8333	34.16	28.79	0	0	0.3	14.57	22.65	17.2	0.15	0.16
	17	16.38	29.86	0	0	16.27	26.78	30.35	19.2	0	0
	17.1667	38.44	31.71	0	0	10.24	22.09	32.42	33.82	0	0
	17.3333	29.46	29.25	0	0	23.31	27.58	26.87	27.41	7.51	8.15
	17.5	22.68	27.76	0	0	4.67	26.23	34.99	30.99	19.72	43.07
	17.6667	26.58	29.36	0	0	0.06	29.07	44.73	17.85	29.08	31.54
	17.8333	32.3	29.45	0	0	0.67	25.72	33.58	30.75	15.5	16.81
	18	0.08	27.02	0	0	6.94	39.22	32.22	21.45	29.19	31.62
	18.1667	0.32	30.03	0	0	27.16	42.26	46.84	22.45	30.07	32.61
	18.3333	0.16	28.67	0	0.26	41.55	46.5	49.47	33.53	30.57	33.15
	18.5	0.47	28.95	0	0	13.94	38.75	54.64	13.75	26.23	28.44
	18.6667	0.23	26.44	0.07	0	41.54	37.84	45.41	28.05	27.24	20.34
	18.8333	0.16	30.7	0	0	17.87	44.24	39.89	20.22	12.87	35.61
	19	19.54	28.87	0	0	36.45	20.58	41.52	23.42	25.59	27.75
	19.1667	5.95	29.88	0.07	0	12.35	50	42.72	23.15	21.55	29.21
	19.3333	0.4	35.9	0	0	40.1	26.69	42	24.11	18.04	26.8
	19.5	0.07	29.56	0	0	12.69	43.38	37.76	18.02	24.14	29.92
	19.6667	0	27.17	0	0	17.54	40.42	55.22	26.63	28.65	24.33
	19.8333	0	48.57	0	0	37.76	38.63	50.34	27.03	31.05	26.91
	20	0	33.97	0.35	0	44	46.23	39.89	29.21	29.8	32.09
	20.1667	0	35.2	0	0	25.39	44.82	29.89	28.51	0.13	0.21
	20.3333	0	53.93	0	1.32	27.6	48.59	36.15	20.42	0	0
	20.5	0	30.79	0	0.08	31.42	42.36	29.61	32.09	0.07	0
	20.6667	0.15	32.83	0	0	38.72	26.83	34.26	27.43	0	0
	20.8333	0	28.42	0	0	37.64	43.9	31.66	27.47	0	0
	21	0	24.46	0	0	23.06	39.47	23.29	21.65	0	0
	21.1667	0	29.57	0	0	43.45	40.44	14.13	28.15	0	0
	21.3333	0	29.85	0.07	0	33.73	35.2	19.03	18.09	0	0
	21.5	0	40.09	0	0.16	35.98	33.59	30.38	23.75	0	0
	21.6667	0	31.58	0	0.15	33.05	30.55	35.36	20.48	0	0
	21.8333	26.08	24.88	0.07	42.27	0.06	37.75	27.06	27.56	0	0
	22	0.15	32.03	0	44.63	0	37.76	40.31	25.6	0	0
	22.1667	0	33.49	0.07	43.12	0	41.51	58.23	34.83	0.06	0
	22.3333	0.07	34.5	0	46.79	0	42.68	39.28	37.32	0.07	0.07
	22.5	0.08	33.39	0	32.96	0	46.87	29.52	39.41	0.06	0
	22.6667	0.07	27.39	0	43.21	0	44.64	26.26	20.83	7.64	40.35
	22.8333	0	32.43	0	27.55	0	0.06	37.13	27.44	1.82	1.95
	23	0.09	29.53	0.07	29.92	0.06	0	40.33	19.31	0.06	0.07
	23.1667	2.56	27.58	0	33.09	0	0	48.76	24.37	0	0
	23.3333	5.64	26.79	0	29.56	0	0	43.77	28.65	1.58	1.71
	23.5	9.05	29.27	0	26.87	0	0	36.46	36.96	6.89	7.48
	23.6667	21.72	33.81	0	34.99	0	0	42.95	15.43	0.43	0.47
	23.8333	17.97	29.54	0	25.87	0	0	44.67	26.71	0	0
	24	13.93	34.22	0	30.2	1.36	0	41.09	24.03	0	0
	24.1667	25.51	32.58	0	36.77	1.35	0	38.12	32.59	0.06	0.07
	24.3333	21.8	37.24	0	29.69	0.51	0.07	34.21	21.81	0	0
	24.5	20.78	28.86	0.37	27.89	0	0	55.15	15.58	0	0
	24.6667	18.11	31.97	0	27.36	0	0	29.96	22.44	3.22	3.49
	24.8333	13.3	29.77	0.47	25.62	0.43	0	30.37	42	10.39	11.27
	25	10.02	28.37	12.75	35.14	0.7	9.79	28.91	26.54	48.07	22.13
	25.1667	0	27.56	28.3	20	0.77	33.77	30.3	25.21	35.76	38.7
	25.3333	0.07	32.51	0.07	34.28	0.47	51.95	34.28	36.88	35.53	38.53
	25.5	0	32.12	0	25.37	0.41	50.49	56.52	18.63	26.05	28.24
	25.6667	0.23	38.95	0	25.21	0.6	44.18	51.75	22.52	30.58	33.14
	25.8333	7.99	38.38	0.07	31.12	0	37.41	35.37	24.16	30.77	33.37
	26	14	28.97	0	31.66	0.07	52.91	24.39	28.63	30.07	32.61
	26.1667	0	29.83	0	35.03	0.7	48.05	39.32	36.87	36.66	39.72
	26.3333	0	31.88	0	22.21	0.71	43.33	33.85	21.98	27.37	29.61
	26.5	31.74	58	10.07	24.47	0	43.09	36.5	28.2	39.77	23.07
	26.6667	17.99	45	21.01	24.95	1.45	41.53	37.74	32.35	37.65	38.29
	26.8333	17.82	39.04	32.66	33.38	8.36	47.34	33.74	40.93	24.48	26.49
	27	16.39	29.14	48.86	58.53	1.83	38.42	36.12	28.63	41.56	55.7
	27.1667	34.56	34.5	30.55	24.72	1.73	37	31.44	35.54	39.06	42.3
	27.3333	45.32	31.46	30	37.9	2.14	41.7	30.43	24.78	48.36	52.3
	27.5	35.26	32.96	31.07	35.79	1.43	36.05	28.41	34.41	40.23	43.33
	27.6667	31.64	28.46	31.07	34.11	0.61	49.84	33.59	44.63	32.47	35.12
	27.8333	29.08	31.02	20.25	31.99	36.17	49.46	35.55	43.23	32.52	35.13
	28	23.65	37.29	20.58	32.38	22.2	44.84	27.1	20.22	38.6	41.85
	28.1667	21.59	29.98	21.33	26.85	29.41	37.28	28.86	30.2	34.66	37.39
	28.3333	39.2	31.57	28.73	54.08	23.2	39.79	27.33	26.54	34.86	37.76
	28.5	28.78	30.33	30.2	31.21	25.51	39.73	31.87	25.98	33.82	35.75
	28.6667	35.73	28.07	17.52	28.67	16.45	48.58	21.19	39.13	33.29	36.08
	28.8333	20.51	46.91	35.15	27.85	19.34	37.86	28.55	17.99	53.86	58.31
	29	27.97	38.57	0	31.06	0	39.25	31.71	45.26	42.71	46.18
	29.1667	38.69	43.71	0	26.44	0	62.24	29.02	45.2	30.65	33.19
	29.3333	25.54	44.89	0	21.59	0	59.04	37.26	32.32	30.04	32.62
	29.5	33.18	36.59	0	38.89	0.68	60.19	29.78	37.58	32.23	34.62
	29.6667	32.04	32.53	0	42.84	0.07	44.35	35.59	37.45	42.68	24.6
	29.8333	33.44	29.26	0.07	30.37	0.07	34.67	44.35	38.24	48.1	30.47
	30	32.17	42.16	0	32.06	0	30.15	39.08	37.73	43.97	47.69
New tank	0.166667	23.66	30.5	27.71	39.53	27.26	25.47	33.3	32.76	31.21	32.94
	0.333333	33.95	36.62	39.58	31.12	33.23	24.71	31.33	20.6	36.82	33.7
	0.5	36.78	41.49	28.52	34.37	19.62	30.24	34.41	33.06	43.43	36.71
	0.666667	29.44	46.9	32.78	29.03	28.77	27.12	26.45	43.21	45.82	38.55
	0.833333	29.71	36.92	31.44	36.93	22.74	23.36	32.08	35.95	38.62	33.34
	1	37.82	29.62	27.71	33.18	28.14	21.86	32.73	29.68	38.4	26.23
	1.16667	31.31	33.54	27.82	31.06	25.83	23.66	34.72	34.21	35.17	32.68
	1.33333	34.12	36.7	41.31	31.75	27.55	25.39	31.54	32.48	47.52	27.32
	1.5	25.65	30.79	43.49	27.64	26.48	29.93	34.56	26.71	42.32	28.54
	1.66667	39.8	27.45	37.47	25.51	24.83	24.27	33.12	30.53	40.37	37.06
	1.83333	33.06	21.87	43.38	46.6	32.64	21.17	29.62	30.4	28.78	32.03
	2	36.54	39.13	31.64	30.66	34.8	25.41	29.72	36.12	33.92	35.04
	2.16667	35.12	32.38	35.28	28.43	25.63	23.34	29.12	37.33	41.01	33.54
	2.33333	41.32	34.08	27.34	31.89	25.31	21.97	28.28	31.68	31.51	33.9
	2.5	42.53	33.84	30.11	37.06	24	21.01	26.87	35.65	31.36	28.5
	2.66667	40.5	43.44	22.53	32.01	30.9	21.08	28.08	28.37	29.44	29.5
	2.83333	33.44	33.35	25.54	36.01	41.96	22.04	44.65	35.36	39.32	38.03
	3	35.35	33.69	23.94	30.26	30.93	28.99	45.74	36.75	31.64	35.4
	3.16667	38.62	44.49	28.28	15.41	27.7	27.41	38.46	30.01	37.48	29.77
	3.33333	37.97	39.68	24.87	27.86	25.23	25.53	26.83	45.84	41.19	34.62
	3.5	25.1	32.12	32.76	33.78	25.97	23.46	44.99	45.93	36.32	34.43
	3.66667	35.54	30.82	40.04	25.41	23.23	24.01	38.7	28.15	46.04	32.77
	3.83333	22.27	30.98	46.39	36.84	27	23.92	28.31	38.8	46.7	33.99
	4	28.4	56.8	29.33	32.43	30.85	25.8	33.98	25.33	37.65	33.74
	4.16667	26.41	44.71	23.87	30.2	24.29	22.87	29.32	36.73	27.38	35.24
	4.33333	36.3	40.88	48.44	26.66	31.46	24.09	26.28	32.72	23.74	33.55
	4.5	35.67	30.29	43.64	26.65	35.73	25.46	38.65	15.6	17.25	32.62
	4.66667	37.13	32.98	31.27	35.55	26.64	25.24	43.79	29.43	42.52	26.55
	4.83333	51.28	29.08	33.48	33.65	23.32	37.32	29.24	21.29	35.2	32.33
	5	35.29	39.81	49.72	26.29	47.24	26.56	39.28	20.29	32.94	31.48
	5.16667	79.74	87.42	79.46	86.83	81.74	87.55	72.41	83.96	89.51	83.37
	5.33333	71.9	81.99	92.42	81.86	30.15	69.72	89.57	71.73	12.45	87.81
	5.5	63.4	59.34	49.58	76.68	0.27	0.07	0	22.63	0	0.08
	5.66667	0.31	0.34	6.5	1.28	0	0.14	0	0	0	0
	5.83333	0	0	0	0	0	0.07	0	0	0	0
	6	0	0.22	0.07	0	0	0	0	0	0	0.07
	6.16667
	6.33333
	6.5
	6.66667
	6.83333
	7
	7.16667	0.86	0.2	2.05	0	0	4.29	0.07	0	7.63	6.51
	7.33333	0.64	0.28	0.44	0.39	0	1.93	0.15	0.07	1.61	0.31
	7.5	0.84	0	0	0.35	0.07	0.3	0.15	0.07	0.07	0.07
	7.66667	0.2	0.07	0	0.07	0	0	0.15	0.07	0.29	0.14
	7.83333	0	0.07	0	0	0	0.14	0.21	0	0.23	0.07
	8	0.07	0	0	0	0.07	0.14	0	0.07	0.23	0
	8.16667	0.22	0	0	0	0	0.15	0	0	0.08	0.07
	8.33333	0	0	0	0.07	0.15	0.07	0	0	0	0
	8.5	0.07	0.06	0	0.07	0.4	0	0	0	0	0
	8.66667	0	0	0	0	0.39	0	0.22	0.07	0.15	0
	8.83333	0	0	0	0	0	0	0	0	0	0.07
	9	0.07	0	0	0.07	2.41	0	0	0.07	0	0.14
	9.16667	0	0	0	0	0	0	0.22	0	0	0.07
	9.33333	0.07	0	0	0.07	0	0	0	0.07	0	0
	9.5	0	0	0	0	0	0	0	0	0	0
	9.66667	0	0	0	0.3	0	0	0	0	0	0.07
	9.83333	0.07	0	0	0	0	0	0	0	0	0
	10	0	0	0	0	0.07	0	0	0	0.07	0.07
	10.1667	0.07	0	0	0.08	0	0	0.07	0	0	0.07
	10.3333	0	0	0	0	3.32	0	1.12	0	0	0.07
	10.5	0	0	0	0	7.13	0	1.51	0	0	0.07
	10.6667	0	0	0	1.17	0.64	0	0.07	0	0	0
	10.8333	0	0	0	9.69	3.96	0	0	0	0	0
	11	0.07	0	0	0.29	6.09	0	3.84	0	0	0
	11.1667	0	0	0	0.68	1.21	0	0.54	0	0.07	0.07
	11.3333	0	0	0	7.79	5.51	0	0	0	0.07	0
	11.5	0	0	0	0	9.66	0	0.07	0	0	0
	11.6667	0.07	0	0	0.66	14.56	0	0	0	0	0
	11.8333	0.07	0	0	0	10.25	0.07	0	0	0	0
	12	10.32	0	0	0.08	8.33	0	0	0	0	0
	12.1667	0.19	0	0	12.75	8.88	0	0.45	0	0	0
	12.3333	0	0	0	22.5	6.01	0	0.07	0	0	0
	12.5	0	0	0	11.44	5.29	0.07	0	0	0.07	0
	12.6667	0	0	0	3.11	11.2	0	0.09	0	0	0
	12.8333	0	11.99	0	0	15.87	0	0.29	0	0	0
	13	0.07	16.55	0	0	1.3	0	0.78	0	0	0
	13.1667	0	19.54	0	0.08	4.73	0	8.12	0	0	0
	13.3333	0	0.07	0	0.29	12.96	0	0	0	0	0
	13.5	0.07	0.07	0	0	16.13	0	0	0	0	0
	13.6667	0	0.07	0.664	0.07	2.16	0	0.92	0	0	0
	13.8333	0	0	1.426	0.23	0	0	0.59	0	0	0
	14	0	0	0.362	23.16	0	0	0.29	0	0	0
	14.1667	0.07	0	2.73	26.05	0.07	0	0.36	0	0	0
	14.3333	0	0	11.29	0.23	0	0	0	0	0	0
	14.5	0	0.07	10.38	0	0	0	2.48	0	0	0
	14.6667	0	0	12.66	0	0.07	0	11.45	0	0	0
	14.8333	0	0	11.932	0.07	0	0	0.35	0	0	0
	15	0.014	0	13.058	0	0.15	0	0.07	0	0	0.07
	15.1667	0.014	0	12.064	0	0.4	0	0	0	6.72	0
	15.3333	0.03	0	0	0	0.39	0	0.07	0	45.08	0.07
	15.5	0.664	0	0	0	8.08	0	0	0	41.85	0
	15.6667	1.426	0	0	0	2.41	0	0	0	0.07	0
	15.8333	0.362	0	0	21.36	0	0	0	0	0.07	0.45
	16	2.73	0	2.72	20.25	0	0	0	0	0	0.21
	16.1667	1.29	0	22	0.07	0.39	0	0	0	0.07	0
	16.3333	0.378	0	16.54	0	27.62	0	0.66	0	0	0
	16.5	2.66	0	0	0.07	30.65	7.6	13.67	0	0	0.43
	16.6667	1.932	0	0.07	0	32.84	14.4	0	0	0	3.7
	16.8333	3.058	0	0	0	24.06	36.65	0	0	0	0.21
	17	2.064	0	17.62	0.07	0.33	28.57	0	0	0	3.04
	17.1667	3.746	0	0	0	24.61	16.89	0	0	0	0.71
	17.3333	4.364	0	22.84	0	0	2.32	0.07	0	0	12.03
	17.5	5.702	0	34.06	0	0	0.07	0	0	0	30.42
	17.6667	3.346	0.14	15.28	0	1.82	0	0.15	0	0	23.33
	17.8333	2.862	0.26	7.24	0	34.4	0	6.34	0	0	29.1
	18	5.572	0	12.5	0.07	25.59	29.81	4.51	0	0	26.15
	18.1667	3.584	0	32.67	0	41.88	30.13	0	0	0	25.25
	18.3333	4.87	0	11.32	0	38.13	31.7	3.38	0	0.08	33.52
	18.5	2.664	0	16.35	0	35.28	32.18	1.01	0	0	33.43
	18.6667	0.51	0	7.48	0	39.66	27.91	1.65	0	0.08	31.79
	18.8333	0	0	24.41	9.49	36.08	20.11	2.72	0	16.88	41.19
	19	0	0	9.9	0	33.42	18.26	0.17	0	47.08	34.84
	19.1667	0	0	2.87	0.37	32.31	29.69	0.66	0	45.19	33.31
	19.3333	1.27	0	3.75	6.66	29	40.99	0.07	0	56.57	33.34
	19.5	0.21	0	19.67	0	30.33	36.11	0	0	21.44	30.33
	19.6667	0.13	16.46	4.46	0	15.73	27.41	1.18	0	0	36.33
	19.8333	0.07	17.93	21.39	0.07	23.65	32.44	2.43	0	0	33.18
	20	0	0	23.77	0	41.46	28.96	0	15.33	0	40.78
	20.1667	0.07	0	21.28	0	37.46	32.25	0.55	40.84	0	34.51
	20.3333	0.07	0	15.28	0	28.81	32.88	7.08	42.54	0	32.82
	20.5	0	0	8.23	0	31.36	29.82	0	0.46	47.43	36.01
	20.6667	0	0	46.9	0	22.78	29.77	1.9	0.07	41.78	34.78
	20.8333	0.07	0.44	23.51	0	35.12	42.97	9.58	0.07	43.62	31.42
	21	0.07	0	20.77	0	45.21	35.9	14.29	0	49.68	39.58
	21.1667	0	0	11	0	38.22	27	21.6	0	48.45	38.09
	21.3333	0	0	26.71	0	31.15	30.81	15.07	0.07	0	41.45
	21.5	0	0.07	16.47	0.13	40.79	26.57	24.72	0	0	34.86
	21.6667	0	0	0	0.07	38.19	30.3	33.18	0	0	34.03
	21.8333	0	7.652	0.07	0.86	27.61	28.92	27.12	0.07	0	31.47
	22	0	5.708	0	8.94	22.97	30.63	37.22	0	2.11	30.62
	22.1667	0	6.382	0	24.88	36.93	25.17	2.97	0	22.37	34.54
	22.3333	0	12.362	0	25.64	26.23	27.37	2.13	0.07	39.89	29.69
	22.5	0	10.374	0	0.43	33.4	24.41	5.5	0	24.97	41.39
	22.6667	0.07	6.766	0	0.11	48.11	43.23	1.89	0	3.8	31.17
	22.8333	0	9.658	0	10.09	14.47	43.61	4.43	0	0	39.14
	23	0	4.912	0	0.23	23.05	27.95	14.16	10.07	0	41.37
	23.1667	0	4.656	9.37	0	33.69	21.24	19.37	0	0	44.05
	23.3333	0.07	8.612	17.14	0	35.85	17.85	17.68	0	29.63	42.2
	23.5	3.66	10.612	10.01	0	37.46	22.95	28.48	0	35.45	32.38
	23.6667	0.14	10.226	21.56	0.07	21.83	32.08	26.6	0.08	7.79	39.52
	23.8333	0	8.72	13.64	10.05	22.5	19.93	24.72	0	0	28.31
	24	0.07	9.238	19.52	1.01	16.5	33.6	20.77	0	0.07	35.22
	24.1667	0	7.42	14.95	0	27.6	24.01	16.67	0	0.14	30.16
	24.3333	0.07	8.524	8.83	0.16	21.33	31.31	21.88	0	0.07	33.01
	24.5	0	6.078	2.33	36.97	18.63	33.11	22.19	27.23	0	29.87
	24.6667	0	11.586	0	21.42	36.45	35.26	20.95	32.65	0	31.6
	24.8333	0.07	11.574	0	0	42.16	31.09	18.6	14.59	0	33.54
	25	1.05	8.446	0	0.14	36.18	31.54	15.97	0.07	0	32.26
	25.1667	0	7.474	0	2.14	30.72	34.45	15.58	0	33.02	34.03
	25.3333	0	6.572	0	0.48	44.98	31.88	13.43	0.14	46.79	32.17
	25.5	0.07	9.092	0	8.21	32.98	28.07	6.93	0	33.89	28.6
	25.6667	0	0	0	4.2	38.4	27.09	18.51	0.07	33.14	31.7
	25.8333	0	0	0	11.67	42.51	27.43	6.63	0	43.41	35.37
	26	0	0	0	15.77	34.71	23.92	4.3	0	40.7	27.96
	26.1667	0	0	0	13.43	41.93	24.95	2.16	0	45.27	34.24
	26.3333	0.07	0	0	0	46.05	28.94	3.01	43.08	40.88	33.65
	26.5	0.71	0	0	3.22	42.49	31.93	3.44	35.77	26.54	32.65
	26.6667	20.36	0	0	0.68	47.04	22.7	5.38	0.62	0	33.24
	26.8333	45.31	0	0	0	41.66	31.63	2.67	0.14	0	30.32
	27	37.14	0	0	0.07	32.03	32.8	2.96	0	0	35.21
	27.1667	32.18	0	0	0.57	32.43	27.95	3.91	0	0	31.77
	27.3333	37.5	0	0	5.85	41.24	28.1	9.55	0	0	33.28
	27.5	32.19	0	0	16.18	49.03	27.14	8.88	0	0	33.41
	27.6667	19.63	0	0	19.21	36.67	30.84	9.53	0	0.07	30.65
	27.8333	25.02	0	0	10.07	37.31	28.24	18.36	0	0	26.48
	28	37.99	0	0	0.52	45.14	32.36	14.21	0	0	29.77
	28.1667	12.45	0.77	0	27.84	31.48	33.56	21.18	0	0	29.68
	28.3333	32.18	0.21	0	2.1	42.53	27.69	18.06	0	0.07	29.51
	28.5	37.53	7.93	0	0	38.66	37.83	14.73	0	59.26	31.99
	28.6667	17.34	31.83	0	0.07	36.26	35.41	27.42	2.57	33.95	46.48
	28.8333	22.36	31.3	0	0.48	33.25	30.85	32.04	1.11	30.02	35.73
	29	0	7.62	0	32.78	28.94	32.33	34.02	0	36.97	26.17
	29.1667	0.07	13.67	37.11	34.88	26.99	26.31	25.97	0.07	0	34.43
	29.3333	0.07	19.39	28.07	37.17	38.92	18.37	26.56	0	0.07	40.9
	29.5	0	26.08	36.69	20.07	37.55	26.95	27.1	0	0	40.4
	29.6667	46.92	28.45	23.59	0	35.92	25.12	25.76	22.65	40.88	44.3
	29.8333	30.12	29.5	27.08	0	35.71	26.98	33.21	34.2	36.01	32.85
	30	24.69	27.16	37.27	0	47.2	26.76	29.38	24.9	0.15	32.22
	30.1667	36.07	23.19	34.62	10	31.21	27.92	34.78	20.14	0	28.73
	30.3333	19.12	30.9	22.87	20.22	34.31	29.64	36.42	31.44	0	29.94
	30.5	9.1	29.89	8.54	40.14	34.81	32.12	42.12	10	49.51	32.47
	30.6667	15.44	28.34	41.06	34.63	31.8	32.07	16.8	10	36.38	39.04
	30.8333	32.54	31.99	43.87	31.39	37.73	28.31	15.05	36.56	33.9	33.05
	31	35.56	27.62	33.89	26.68	38.13	27.9	19.95	35.62	23.24	34.25
	31.1667	26.44	27	36.46	34.16	37.22	34.17	13.46	26.7	27.8	29.69
	31.3333	20.38	27.16	45.99	38.44	37.38	33.09	10.16	0.07	38.62	33.23
	31.5	25.32	0	35.65	41.23	36.6	32.22	19.06	0	22.65	32.4
	31.6667	0.07	0.07	27.93	33.32	49.15	49.44	32.84	0	27.11	28.03
	31.8333	0.07	20	35.07	30.32	30.95	42.42	9.53	0	41.56	29.59
	32	0	10.07	40.62	28.09	30.6	43.02	18.68	0.07	48.36	27.31
	32.1667	0	10	26.47	34.33	37.92	43.93	17.67	0	62.68	29.44
	32.3333	9.67	10.87	19.4	50.8	34.22	33.85	32.84	0	57.22	27.29
	32.5	7.11	15.29	35.95	36.77	39.46	32.4	13.87	0	36.21	31.37
	32.6667	8.136	17.54	47.88	22.85	40.3	31.5	16.19	0	40.94	30.94
	32.8333	10.042	16.568	41.29	0	33.33	45.71	12.57	0	56.24	34.02
	33	7.356	13.18	30.68	1.25	35.64	74.14	14.51	0	12.68	35.55
	33.1667	12.622	24.378	19.15	4.46	39.22	43.26	15.25	48.36	0	35.09
	33.3333	13.046	29.456	25.85	0.35	34.82	34.67	10.7	32.68	0.54	37.3
	33.5	11.762	26.744	22.93	0.18	39.24	39.25	24.39	37.22	0.31	35.16
	33.6667	18.832	20.518	24.73	0.13	33.4	31.57	23.74	36.21	0.07	31.54
	33.8333	17.918	18.586	3.85	0.2	46.32	44.7	38.02	40.94	0	32.5
	34	13.936	25.12	13.48	35.21	42.89	28.55	24.5	48.24	1.05	33.2
	34.1667	11.828	18.852	13.75	17.81	40.11	27.96	10.77	30.5	43.93	28.48
	34.3333	13.21	18.87	13.65	29.31	33.3	31.37	10.66	56.66	38.09	37.44
	34.5	0	18.438	13.28	6.63	39.51	48.39	22	40.9	0.26	32.28
	34.6667	0	0.07	33.64	37.14	42.83	29.13	1.76	59.77	0.07	34.05
	34.8333	21.43	0	20.59	39.3	29.04	35.6	6.73	53.07	0.07	29.17
	35	13.58	5.07	36.64	50.26	32.79	32.35	10.87	51.89	0.07	27.96
	35.1667	33.94	0	33.97	41.87	34.03	29.17	18.72	0	0.08	39.85
	35.3333	27.72	0	38.69	29.48	36.17	33.87	11.64	0	58.04	29.56
	35.5	11.52	5.07	37.3	0.24	36.41	32.81	28.77	0	35.85	27.23
	35.6667	9.14	0	21.58	20.17	35.79	30.06	31.6	0	30.48	24.79
	35.8333	15.01	28.39	25.96	0.21	37.53	38.27	26.79	0	26.27	30.44
	36	22.79	45.02	41.13	20.08	27.71	28.36	24.3	41.28	56.42	23.67
	36.1667	12.68	51.55	46.49	25.46	38.86	36.07	18.7	43.18	26.07	32.77
	36.3333	0.36	24.29	34.42	37.24	32.08	29.74	25.06	47.05	20	26.29
	36.5	0	20.06	44.55	40.08	45.02	33.22	18.05	32.6	10	30.64
	36.6667	0	0	32.48	35.19	35.6	29.64	7.14	50.19	0	28.18
	36.8333	0	0	23.45	37.6	34.43	33.71	8.52	48.59	0	37.31
	37	0	0	37.95	37.67	39.11	38.6	2.24	12.57	13.21	27.16

## Sheet: Fig1E
elec	control	CAS	control	water
	0.5	0.4	0.4	0.4
	0.6	0.3	0.4	0.5
	0.3	0.2	0.2	0.2
	0.3	0.2	0.3	0.3
	0.4	0.2	0.5	0.5
	0.5	0.3	0.3	0.3
	0.2	0.1	0.5	0.5
	0.3	0.2	0.4	0.4
	0.5	0.2	0.4	0.5
	0.4	0.2	0.5	0.5
sound	control	CAS	control	water
	73	66	72	74
	75	70	74	74
	77	70	74	73
	75	66	75	74
	73	66	73	75
	74	66	73	73
	75	69	77	77
	74	66	74	75
	77	69	73	73
	75	69	73	73
hcl	control	CAS	control	water
	0.3	0.1	0.2	0.2
	0.2	0.05	0.4	0.4
	0.3	0.1	0.3	0.3
	0.4	0.2	0.3	0.3
	0.4	0.1	0.3	0.3
	0.2	0.05	0.2	0.2
	0.4	0.2	0.3	0.3
	0.2	0.1	0.2	0.2
	0.2	0.05	0.4	0.4
	0.2	0.1	0.3	0.3
Cadav.	control	CAS	control	water
	15	5	5	5
	15	5	10	10
	10	5	15	15
	10	5	10	10
	10	1	5	5
	10	5	10	10
	5	1	10	10
	10	5	15	15
	10	1	10	10
	5	1	10	10

## Sheet: Fig1F
elec	Control	5	10	15	20	25	30
	0.4	0.1	0.1	0.2	0.2	0.3	0.4
	0.5	0.2	0.2	0.3	0.4	0.5	0.5
	0.4	0.1	0.1	0.2	0.2	0.4	0.4
	0.4	0.1	0.2	0.2	0.2	0.3	0.4
	0.5	0.2	0.2	0.4	0.4	0.5	0.5
	0.5	0.1	0.1	0.3	0.4	0.5	0.5
sound	Control	5	10	15	20	25	30
	69	63	63	66	66	69	69
	75	69	74	74	75	75	78
	74	66	70	70	73	73	74
	77	69	73	75	77	77	77
	75	66	70	73	74	75	75
	74	69	70	70	73	73	74
hcl	Control	5	10	15	20	25	30
	0.3	0.1	0.1	0.1	0.2	0.3	0.4
	0.4	0.1	0.2	0.2	0.3	0.4	0.3
	0.3	0.1	0.1	0.2	0.2	0.3	0.3
	0.3	0.1	0.1	0.1	0.1	0.3	0.3
	0.2	0.05	0.1	0.1	0.2	0.2	0.2
	0.3	0.1	0.1	0.2	0.2	0.2	0.3
Cadav.	Control	5	10	15	20	25	30
	10	1	5	5	5	10	10
	10	1	5	5	10	10	10
	10	5	5	5	5	10	10
	15	5	5	5	5	10	15
	5	1	1	1	1	5	5
	15	5	5	5	10	10	15

## Sheet: Fig2G
Control	CAS
0.003998	0.655533
-0.00077	0.805344
0.002918	0.798816
0.002485	0.719534
0.004352	0.935557
0.00122	0.73244
0.001248	0.78456

## Sheet: Fig2H
Number per 5 min		5	10	15	20	25
		9	4	3	5	3
		4	2	2	1	1
		5	3	2	2	1
		14	8	7	6	3
		6	4	3	2	1
Locom. Speed		5	10	15	20	25
		1.46625	13.3423	17.8883	6.90267	22.486
		0.300625	1.12133	25.137	31.812	35.388
		0.163125	6.06733	7.68967	0.462333	14.5853
		0.055	0.024333	1.47967	22.507	31.8337
		0.184375	10.789	13.6463	11.1503	6.47933
		0.104375	0.148	26.16	21.5627	44.1497
		0.339375	8.28367	34.4063	35.21	34.033
		0.00875	7.017	23.9477	26.5817	32.0473
		0.09625	1.666	13.684	2.685	36.2787
		0.0675	0.606667	16.0793	2.97567	37.4053

## Sheet: Fig2I
Sound	Elec.	HCl	Cadav	Synchronous duration
20	25	20	20	22.316
25	15	25	15	18.583
25	20	20	20	20.33
20	25	20	20	30.433
20	20	25	20	27.38
25	20	20	25	21.324
15	20	20	20	24.175

## Sheet: Fig3D
ΔF/F
2.34052
2.52426
1.58385
0.892662
0.898227
1.23495
0.981901
0.837802
0.991371
4.94115
1.60819
1.42584
2.2645
3.02819
1.0227
1.1899
1.64126
1.24018
1.7561
4.95425
5.35
2.78
1.71
2.66241
2.30235
1.89668
2.38955
1.83334
2.3755
1.69984
2.21288
2.05773
2.56446
2.63973
1.7535
1.31572
2.71423
2.56793
3.01225
1.35085
1.53295
1.20728
1.43551
1.51266
1.35208
1.41159
1.32129
1.40571
1.14224
1.31561
1.2523
1.25973
1.24325
1.36473
1.96318
1.39079
3.71156
1.00046
1.13764
1.33183
1.38926
1.02327
1.25446
1.86572
3.69381
7.00697
4.77325
5.02536
3.76344
2.89081
2.31478
4.89799
5.09243
2.48935
5.48983
4.88831
1.60102
1.42452
2.62638
1.66974
3.68301
2.26262
5.34251
4.92776
4.04173
3.62049
4.91798
4.85516
3.85684
5.40481
4.18143
3.98666
4.10103
4.07967
1.78316
4.79998
3.2898
7.02704
4.65965
4.84917
5.02386
3.56087
5.08865
3.22033
6.74539
3.8634
5.20222
3.87648
3.93352
7.31104
5.03433
4.99059
4.04708
6.50812
5.21017
5.52311
5.68148
4.33964
5.73789
5.1595

## Sheet: Fig3H
Control	CAS
0.25	2.96667
0.283333	3.8
0.383333	3.5
0.383333	4.55
1.25	4.23333
0.533333	5.35
0.633333	5.5
0.733333	5.8
0.816667	5.75
0.916667	6.05
0.8	6.2
1.16667	6.45
1.25	6.66667
0.633333	6.75
1.48333	7.11667
1.58333	7.25
1.68333	7.16667
1.8	7.85
1.86667	7.88333
0.533333	6.05

## Sheet: Fig3L
0h	6h
0	78.9474
0	75.7576
0	83.871
0	83.3333
0	86.1111
0	84.375

## Sheet: Fig3S
tph2+/+		tph2-/-		tph2-/-
Control	CAS	Control	CAS	Control	5-HT
0.002712	0.773551	0.001351	0.0001124	0.000108	0.92008
0.009986	0.803764	0.000726	-0.00027	-0.00136	0.851994
-0.00054	0.708123	0.031996	0.007467	0.000343	0.80017
-0.00032	0.768333	0.000599	0.001021	0.000901	0.902734
0.001963	0.790003	-0.00038	-0.00063	0.000561	0.842683
0.00126	0.825672	0.00091	0.000863	0.000132	0.64353

[truncated: 58 more sheets: Fig3T, Fig4E, Fig4F, Fig4J, Fig4K, Fig4O, Fig4P, Fig5B, Fig5D, Fig5I, Fig5J, Fig6C, Fig6J, Fig6K, Fig6L, Fig6M, Fig6N, Fig6O, Fig8D, Fig8E …]
